# Supplementary material for: Emerging SARS-CoV-2 Variants in Uganda in the Era of COVID-19 Vaccination
Source: Viruses. 2024 Nov 29;16(12):1860. doi: 10.3390/v16121860 (PMC11680199; doi:10.3390/v16121860)
Supplement: Supplementary file 1 [file viruses-16-01860-s001.zip]

Archive with 1 entries (1 files):
- viruses-3302926-supplementary.xlsx
