# Supplementary material for: Emerging SARS-CoV-2 Variants in Uganda in the Era of COVID-19 Vaccination
Source: Viruses. 2024 Nov 29;16(12):1860. doi: 10.3390/v16121860 (PMC11680199; doi:10.3390/v16121860)
Supplement: Supplementary file 1 [file viruses-16-01860-s001.zip › viruses-3302926-supplementary.xlsx]

## Sheet: AA mutations
No.	Protein/ORF	AA substitution mutation	Number of sequences	Percentage of sequences
1	S	T19I	163	100
2	S	A27S	162	99.3865
3	S	N679K	161	98.773
4	S	N969K	161	98.773
5	S	D614G	160	98.1595
6	S	H655Y	160	98.1595
7	S	G142D	159	97.546
8	S	N501Y	159	97.546
9	S	Q498R	159	97.546
10	S	Y505H	159	97.546
11	S	Q954H	158	96.9325
12	S	S375F	155	95.092
13	S	T376A	155	95.092
14	S	S373P	154	94.4785
15	S	D405N	153	93.865
16	S	D796Y	153	93.865
17	S	G339H	152	93.2515
18	S	S371F	150	92.0245
19	S	R346T	148	90.7975
20	S	S477N	148	90.7975
21	S	V83A	146	89.5706
22	S	Q183E	142	87.1166
23	S	V213E	142	87.1166
24	S	H146Q	141	86.5031
25	S	F486P	140	85.8896
26	S	L368I	138	84.6626
27	S	P681H	137	84.0491
28	S	N764K	136	83.4356
29	S	E484A	129	79.1411
30	S	F490S	129	79.1411
31	S	K417N	110	67.4847
32	S	N460K	110	67.4847
33	S	G252V	103	63.1902
34	S	N440K	101	61.9632
35	S	G446S	100	61.3497
36	S	V445P	90	55.2147
37	S	T478R	67	41.1043
38	S	T478K	57	34.9693
39	S	E180V	27	16.5644
40	S	E554K	25	15.3374
41	S	P681R	24	14.7239
42	S	R408S	19	11.6564
43	S	V213G	17	10.4294
44	S	H245N	15	9.20245
45	S	L24S	14	8.58896
46	S	A570V	13	7.97546
47	S	T478I	13	7.97546
48	S	E484K	12	7.36196
49	S	K356T	12	7.36196
50	S	L212I	12	7.36196
51	S	L216F	12	7.36196
52	S	R21T	12	7.36196
53	S	R403K	12	7.36196
54	S	A264D	11	6.74847
55	S	F157S	11	6.74847
56	S	I332V	11	6.74847
57	S	N450D	11	6.74847
58	S	N481K	11	6.74847
59	S	P521S	11	6.74847
60	S	P621S	11	6.74847
61	S	R158G	11	6.74847
62	S	S939F	11	6.74847
63	S	V127F	11	6.74847
64	S	L452W	10	6.13497
65	S	L455S	10	6.13497
66	S	P1143L	10	6.13497
67	S	P26Q	10	6.13497
68	S	S50L	10	6.13497
69	S	V445H	10	6.13497
70	S	D253G	9	5.52147
71	S	F456L	9	5.52147
72	S	T547I	6	3.68098
73	S	D796F	5	3.06748
74	S	G339D	5	3.06748
75	S	E484R	4	2.45399
76	S	F486S	4	2.45399
77	S	G257D	4	2.45399
78	S	K147N	4	2.45399
79	S	K182I	4	2.45399
80	S	L1265I	4	2.45399
81	S	M153T	4	2.45399
82	S	N164K	4	2.45399
83	S	N185Y	4	2.45399
84	S	S494P	4	2.45399
85	S	T478Q	3	1.84049
86	S	T883I	3	1.84049
87	S	W258C	3	1.84049
88	S	Y200C	3	1.84049
89	S	F175L	2	1.22699
90	S	F186L	2	1.22699
91	S	I569V	2	1.22699
92	S	N657D	2	1.22699
93	S	P521T	2	1.22699
94	S	R567K	2	1.22699
95	S	T323I	2	1.22699
96	S	V1122L	2	1.22699
97	S	W258S	2	1.22699
98	S	A222V	1	0.613497
99	S	A344T	1	0.613497
100	S	C1247S	1	0.613497
101	S	D627Y	1	0.613497
102	S	E1111Q	1	0.613497
103	S	E583D	1	0.613497
104	S	E583Q	1	0.613497
105	S	E619Q	1	0.613497
106	S	E96D	1	0.613497
107	S	F157L	1	0.613497
108	S	F486V	1	0.613497
109	S	G184V	1	0.613497
110	S	G476S	1	0.613497
111	S	G482V	1	0.613497
112	S	H146K	1	0.613497
113	S	H245Y	1	0.613497
114	S	I203L	1	0.613497
115	S	K182E	1	0.613497
116	S	K304N	1	0.613497
117	S	K444R	1	0.613497
118	S	K444T	1	0.613497
119	S	L452M	1	0.613497
120	S	L452R	1	0.613497
121	S	L455F	1	0.613497
122	S	L5F	1	0.613497
123	S	M1229L	1	0.613497
124	S	P561S	1	0.613497
125	S	P812L	1	0.613497
126	S	P812Q	1	0.613497
127	S	Q14H	1	0.613497
128	S	Q321R	1	0.613497
129	S	Q52H	1	0.613497
130	S	R214L	1	0.613497
131	S	R346S	1	0.613497
132	S	R408I	1	0.613497
133	S	R78S	1	0.613497
134	S	S1252F	1	0.613497
135	S	S255F	1	0.613497
136	S	S691F	1	0.613497
137	S	T1238N	1	0.613497
138	S	T286I	1	0.613497
139	S	T678I	1	0.613497
140	S	V1228L	1	0.613497
141	S	V483I	1	0.613497
142	S	Y145S	1	0.613497
143	S	Y451H	1	0.613497
144	ORF9b	P10S	162	99.3865
145	ORF9b	I5T	57	34.9693
146	ORF9b	N55S	25	15.3374
147	ORF9b	R47C	14	8.58896
148	ORF9b	T24N	14	8.58896
149	ORF9b	K67M	13	7.97546
150	ORF9b	E27V	11	6.74847
151	ORF9b	D89E	4	2.45399
152	ORF9b	S6I	3	1.84049
153	ORF9b	N28V	2	1.22699
154	ORF9b	T24S	2	1.22699
155	ORF9b	A29D	1	0.613497
156	ORF9b	A75V	1	0.613497
157	ORF9b	P10F	1	0.613497
158	ORF9b	S50L	1	0.613497
159	ORF9b	S63F	1	0.613497
160	ORF8	G8*	133	81.5951
161	ORF8	V62L	3	1.84049
162	ORF8	A65V	1	0.613497
163	ORF8	F120L	1	0.613497
164	ORF8	I39T	1	0.613497
165	ORF8	I71T	1	0.613497
166	ORF8	L118V	1	0.613497
167	ORF8	L57*	1	0.613497
168	ORF8	P70L	1	0.613497
169	ORF8	Q18*	1	0.613497
170	ORF8	S54L	1	0.613497
171	ORF7b	F19L	12	7.36196
172	ORF7b	E39*	2	1.22699
173	ORF7b	N38I	1	0.613497
174	ORF7b	T40I	1	0.613497
175	ORF7a	A13V	12	7.36196
176	ORF7a	D69V	1	0.613497
177	ORF7a	E121*	1	0.613497
178	ORF7a	I4T	1	0.613497
179	ORF7a	L77S	1	0.613497
180	ORF7a	L77V	1	0.613497
181	ORF7a	T120I	1	0.613497
182	ORF7a	T28I	1	0.613497
183	ORF7a	V24F	1	0.613497
184	ORF6	D61L	158	96.9325
185	ORF6	W27L	1	0.613497
186	ORF3a	T223I	162	99.3865
187	ORF3a	S60F	20	12.2699
188	ORF3a	T229I	8	4.90798
189	ORF3a	L140F	4	2.45399
190	ORF3a	I232V	3	1.84049
191	ORF3a	W131C	3	1.84049
192	ORF3a	L275F	2	1.22699
193	ORF3a	P42L	2	1.22699
194	ORF3a	S177I	2	1.22699
195	ORF3a	D27N	1	0.613497
196	ORF3a	G18D	1	0.613497
197	ORF3a	P104R	1	0.613497
198	ORF3a	P240S	1	0.613497
199	ORF3a	Q213K	1	0.613497
200	ORF3a	S180N	1	0.613497
201	ORF3a	V13L	1	0.613497
202	ORF3a	V90F	1	0.613497
203	ORF3a	W69C	1	0.613497
204	ORF1b	P314L	163	100
205	ORF1b	R1315C	162	99.3865
206	ORF1b	T2163I	161	98.773
207	ORF1b	I1566V	157	96.319
208	ORF1b	G662S	144	88.3436
209	ORF1b	S959P	135	82.8221
210	ORF1b	D1746Y	29	17.7914
211	ORF1b	P970L	14	8.58896
212	ORF1b	V1092I	14	8.58896
213	ORF1b	D275N	9	5.52147
214	ORF1b	L1701F	8	4.90798
215	ORF1b	D1939G	5	3.06748
216	ORF1b	D2576A	4	2.45399
217	ORF1b	K1828N	4	2.45399
218	ORF1b	K2557R	4	2.45399
219	ORF1b	T1404M	4	2.45399
220	ORF1b	D815A	2	1.22699
221	ORF1b	H2571Y	2	1.22699
222	ORF1b	A1291V	1	0.613497
223	ORF1b	A2132V	1	0.613497
224	ORF1b	A520V	1	0.613497
225	ORF1b	A693S	1	0.613497
226	ORF1b	D161Y	1	0.613497
227	ORF1b	D1815E	1	0.613497
228	ORF1b	D54N	1	0.613497
229	ORF1b	G977S	1	0.613497
230	ORF1b	H1550N	1	0.613497
231	ORF1b	H2388R	1	0.613497
232	ORF1b	I1921V	1	0.613497
233	ORF1b	K771R	1	0.613497
234	ORF1b	L1681F	1	0.613497
235	ORF1b	M1156I	1	0.613497
236	ORF1b	M2667I	1	0.613497
237	ORF1b	N1191S	1	0.613497
238	ORF1b	N1382S	1	0.613497
239	ORF1b	N498I	1	0.613497
240	ORF1b	P1427L	1	0.613497
241	ORF1b	P1664S	1	0.613497
242	ORF1b	S1003G	1	0.613497
243	ORF1b	S1089L	1	0.613497
244	ORF1b	S2198I	1	0.613497
245	ORF1b	T1038I	1	0.613497
246	ORF1b	T1655I	1	0.613497
247	ORF1b	T239I	1	0.613497
248	ORF1b	T730I	1	0.613497
249	ORF1b	T794S	1	0.613497
250	ORF1b	V2061L	1	0.613497
251	ORF1b	V839I	1	0.613497
252	ORF1b	Y1466H	1	0.613497
253	ORF1b	Y264H	1	0.613497
254	ORF1a	S135R	163	100
255	ORF1a	T842I	161	98.773
256	ORF1a	P3395H	158	96.9325
257	ORF1a	T3090I	158	96.9325
258	ORF1a	G1307S	155	95.092
259	ORF1a	L3027F	155	95.092
260	ORF1a	T3255I	155	95.092
261	ORF1a	K47R	147	90.184
262	ORF1a	L3201F	143	87.7301
263	ORF1a	T4175I	35	21.4724
264	ORF1a	L3829F	29	17.7914
265	ORF1a	G1819S	24	14.7239
266	ORF1a	R724K	14	8.58896
267	ORF1a	V1056L	14	8.58896
268	ORF1a	F3677L	12	7.36196
269	ORF1a	G3676S	12	7.36196
270	ORF1a	V3593F	12	7.36196
271	ORF1a	G2091S	11	6.74847
272	ORF1a	N2526S	11	6.74847
273	ORF1a	R3821K	11	6.74847
274	ORF1a	A211D	10	6.13497
275	ORF1a	A2710T	10	6.13497
276	ORF1a	K1973R	10	6.13497
277	ORF1a	A3143V	9	5.52147
278	ORF1a	A4314S	8	4.90798
279	ORF1a	A690V	8	4.90798
280	ORF1a	Q1021H	6	3.68098
281	ORF1a	T1589I	6	3.68098
282	ORF1a	T727I	6	3.68098
283	ORF1a	C657Y	5	3.06748
284	ORF1a	K1112R	5	3.06748
285	ORF1a	T812A	5	3.06748
286	ORF1a	Y2281H	5	3.06748
287	ORF1a	A2909V	4	2.45399
288	ORF1a	I1023S	4	2.45399
289	ORF1a	I1714T	4	2.45399
290	ORF1a	I3052V	4	2.45399
291	ORF1a	K2029R	4	2.45399
292	ORF1a	K2555N	4	2.45399
293	ORF1a	L3606F	4	2.45399
294	ORF1a	Q3922R	4	2.45399
295	ORF1a	S3675K	4	2.45399
296	ORF1a	T2121I	4	2.45399
297	ORF1a	T2648I	4	2.45399
298	ORF1a	A1204P	3	1.84049
299	ORF1a	A498V	3	1.84049
300	ORF1a	D1849N	3	1.84049
301	ORF1a	D448E	3	1.84049
302	ORF1a	I1203K	3	1.84049
303	ORF1a	M2169V	3	1.84049
304	ORF1a	M85V	3	1.84049
305	ORF1a	S2926F	3	1.84049
306	ORF1a	T2174I	3	1.84049
307	ORF1a	V1211K	3	1.84049
308	ORF1a	D75N	2	1.22699
309	ORF1a	M3129I	2	1.22699
310	ORF1a	P2929L	2	1.22699
311	ORF1a	R550H	2	1.22699
312	ORF1a	S1517F	2	1.22699
313	ORF1a	S3001N	2	1.22699
314	ORF1a	S3675N	2	1.22699
315	ORF1a	S3675T	2	1.22699
316	ORF1a	S74L	2	1.22699
317	ORF1a	T2016I	2	1.22699
318	ORF1a	Y1039C	2	1.22699
319	ORF1a	A1204T	1	0.613497
320	ORF1a	A1432V	1	0.613497
321	ORF1a	A1997V	1	0.613497
322	ORF1a	A2345V	1	0.613497
323	ORF1a	A2925V	1	0.613497
324	ORF1a	A3209T	1	0.613497
325	ORF1a	A3901S	1	0.613497
326	ORF1a	A599V	1	0.613497
327	ORF1a	C655R	1	0.613497
328	ORF1a	D139N	1	0.613497
329	ORF1a	D1547Y	1	0.613497
330	ORF1a	D2980G	1	0.613497
331	ORF1a	D935Y	1	0.613497
332	ORF1a	E2607V	1	0.613497
333	ORF1a	F3753V	1	0.613497
334	ORF1a	F3991L	1	0.613497
335	ORF1a	G1068R	1	0.613497
336	ORF1a	G1125C	1	0.613497
337	ORF1a	G1155C	1	0.613497
338	ORF1a	G1155F	1	0.613497
339	ORF1a	G298S	1	0.613497
340	ORF1a	G4178S	1	0.613497
341	ORF1a	G442C	1	0.613497
342	ORF1a	H1108Y	1	0.613497
343	ORF1a	H1636Y	1	0.613497
344	ORF1a	I1785T	1	0.613497
345	ORF1a	I222V	1	0.613497
346	ORF1a	I2634V	1	0.613497
347	ORF1a	I404V	1	0.613497
348	ORF1a	I569M	1	0.613497
349	ORF1a	K1219I	1	0.613497
350	ORF1a	K1655N	1	0.613497
351	ORF1a	K3363R	1	0.613497
352	ORF1a	L1852S	1	0.613497
353	ORF1a	L3060I	1	0.613497
354	ORF1a	L3210F	1	0.613497
355	ORF1a	L446F	1	0.613497
356	ORF1a	L61F	1	0.613497
357	ORF1a	L890F	1	0.613497
358	ORF1a	N3937S	1	0.613497
359	ORF1a	P1207S	1	0.613497
360	ORF1a	P1659L	1	0.613497
361	ORF1a	P1921L	1	0.613497
362	ORF1a	P3371Q	1	0.613497
363	ORF1a	P3613S	1	0.613497
364	ORF1a	P4197S	1	0.613497
365	ORF1a	P804L	1	0.613497
366	ORF1a	P80S	1	0.613497
367	ORF1a	P926H	1	0.613497
368	ORF1a	Q1758H	1	0.613497
369	ORF1a	Q556K	1	0.613497
370	ORF1a	S1189R	1	0.613497
371	ORF1a	S1510F	1	0.613497
372	ORF1a	S1539I	1	0.613497
373	ORF1a	S166G	1	0.613497
374	ORF1a	S2114F	1	0.613497
375	ORF1a	S558C	1	0.613497
376	ORF1a	S944L	1	0.613497
377	ORF1a	T170I	1	0.613497
378	ORF1a	T2093K	1	0.613497
379	ORF1a	V1187I	1	0.613497
380	ORF1a	V2061F	1	0.613497
381	ORF1a	V2071I	1	0.613497
382	ORF1a	V2588L	1	0.613497
383	ORF1a	V3524I	1	0.613497
384	ORF1a	V89I	1	0.613497
385	ORF1a	W2014R	1	0.613497
386	ORF1a	Y229H	1	0.613497
387	ORF1a	Y2788H	1	0.613497
388	N	P13L	163	100
389	N	G204R	152	93.2515
390	N	R203K	152	93.2515
391	N	S413R	151	92.638
392	N	A50V	14	8.58896
393	N	N27K	14	8.58896
394	N	Q70H	13	7.97546
395	N	Q229K	11	6.74847
396	N	L161F	6	3.68098
397	N	Q9H	3	1.84049
398	N	S33G	3	1.84049
399	N	L167F	2	1.22699
400	N	N27I	2	1.22699
401	N	D216E	1	0.613497
402	N	D377Y	1	0.613497
403	N	D401A	1	0.613497
404	N	D402H	1	0.613497
405	N	E136D	1	0.613497
406	N	H145R	1	0.613497
407	N	K373N	1	0.613497
408	N	Q289H	1	0.613497
409	N	R319H	1	0.613497
410	N	R32G	1	0.613497
411	N	S193T	1	0.613497
412	N	S250P	1	0.613497
413	N	S37P	1	0.613497
414	N	S412N	1	0.613497
415	N	T366I	1	0.613497
416	N	T379I	1	0.613497
417	M	A63T	135	82.8221
418	M	Q19E	112	68.7117
419	M	D3H	11	6.74847
420	M	T30A	11	6.74847
421	M	A104V	9	5.52147
422	M	D3N	1	0.613497
423	E	T9I	162	99.3865
424	E	T11A	146	89.5706
425	E	D72Y	4	2.45399
426	E	V17I	1	0.613497
427	E	V58I	1	0.613497

## Sheet: NT mutations
No.	NT substitution mutation	Number of Sequences	Percentage of sequences
1	A28271T	163	100
2	C10449A	163	100
3	C12880T	163	100
4	C14408T	163	100
5	C21618T	163	100
6	C27807T	163	100
7	C28311T	163	100
8	C9534T	163	100
9	G10447A	163	100
10	G28881A	163	100
11	G28882A	163	100
12	G28883C	163	100
13	T23599G	163	100
14	T24469A	163	100
15	T670G	163	100
16	A23403G	162	99.3865
17	A29510C	162	99.3865
18	C10198T	162	99.3865
19	C17410T	162	99.3865
20	C23525T	162	99.3865
21	C26060T	162	99.3865
22	C26270T	162	99.3865
23	A20055G	161	98.773
24	A23055G	161	98.773
25	A23063T	161	98.773
26	C19955T	161	98.773
27	C25584T	161	98.773
28	C2790T	161	98.773
29	C3037T	161	98.773
30	G23948T	161	98.773
31	T23075C	161	98.773
32	A24424T	160	98.1595
33	C10029T	160	98.1595
34	C15714T	160	98.1595
35	C9344T	160	98.1595
36	G4184A	160	98.1595
37	A9424G	159	97.546
38	C25000T	159	97.546
39	C4321T	159	97.546
40	G21987A	159	97.546
41	A27259C	158	96.9325
42	A27383T	158	96.9325
43	G22578A	158	96.9325
44	G27382C	158	96.9325
45	T27384C	158	96.9325
46	A18163G	157	96.319
47	A22688G	156	95.7055
48	C22686T	156	95.7055
49	T22679C	155	95.092
50	C22674T	154	94.4785
51	G22775A	154	94.4785
52	G22577C	153	93.865
53	G22992A	152	93.2515
54	G22599C	149	91.411
55	C9866T	148	90.7975
56	A405G	147	90.184
57	A26275G	146	89.5706
58	C25416T	146	89.5706
59	T21810C	146	89.5706
60	T23019C	146	89.5706
61	C15738T	145	88.9571
62	T15939C	145	88.9571
63	A19326G	144	88.3436
64	C22000A	144	88.3436
65	C22109G	144	88.3436
66	G15451A	144	88.3436
67	T17859C	144	88.3436
68	T22200A	144	88.3436
69	T23018C	142	87.1166
70	C22664A	139	85.2761
71	C23604A	138	84.6626
72	C23854A	136	83.4356
73	C26858T	135	82.8221
74	G26709A	135	82.8221
75	T16342C	135	82.8221
76	G27915T	133	81.5951
77	A23013C	131	80.3681
78	T23031C	131	80.3681
79	C241T	125	76.6871
80	C26577G	112	68.7117
81	G22813T	111	68.0982
82	T22882G	105	64.4172
83	G22317T	104	63.8037
84	G22895C	102	62.5767
85	G22898A	101	61.9632
86	T22942G	100	61.3497
87	T22896C	90	55.2147
88	C22995G	67	41.1043
89	C22995A	62	38.0368
90	T28297C	57	34.9693
91	C11956T	46	28.2209
92	C23506T	42	25.7669
93	C12789T	40	24.5399
94	C11750T	29	17.7914
95	G18703T	29	17.7914
96	G5720A	29	17.7914
97	A14856G	28	17.1779
98	C29386T	28	17.1779
99	T12730A	28	17.1779
100	A22101T	27	16.5644
101	A28447G	27	16.5644
102	G23222A	26	15.9509
103	C23604G	25	15.3374
104	C25571T	20	12.2699
105	A22786C	19	11.6564
106	A18879G	17	10.4294
107	C11572T	17	10.4294
108	T22200G	17	10.4294
109	T22558C	17	10.4294
110	T4240C	17	10.4294
111	G23012A	16	9.81595
112	C19524T	15	9.20245
113	C22295A	15	9.20245
114	C9430T	15	9.20245
115	T21994C	15	9.20245
116	A28483T	14	8.58896
117	C16376T	14	8.58896
118	C19017T	14	8.58896
119	C27884T	14	8.58896
120	C28354A	14	8.58896
121	C28422T	14	8.58896
122	G16741A	14	8.58896
123	G21641T	14	8.58896
124	G2436A	14	8.58896
125	G3431T	14	8.58896
126	T21633C	14	8.58896
127	T21640A	14	8.58896
128	A28363T	13	7.97546
129	C21635T	13	7.97546
130	C22995T	13	7.97546
131	C23271T	13	7.97546
132	G28202A	13	7.97546
133	A18492G	12	7.36196
134	A22629C	12	7.36196
135	C18894T	12	7.36196
136	C21622T	12	7.36196
137	C22033A	12	7.36196
138	C22208T	12	7.36196
139	C27431T	12	7.36196
140	C8293T	12	7.36196
141	G11042T	12	7.36196
142	G11291A	12	7.36196
143	G21624C	12	7.36196
144	G22770A	12	7.36196
145	T11288A	12	7.36196
146	T11296G	12	7.36196
147	T27810C	12	7.36196
148	A1777G	11	6.74847
149	A22034G	11	6.74847
150	A22556G	11	6.74847
151	A22910G	11	6.74847
152	A26610G	11	6.74847
153	A7842G	11	6.74847
154	C12815T	11	6.74847
155	C22353A	11	6.74847
156	C23123T	11	6.74847
157	C23423T	11	6.74847
158	C24378T	11	6.74847
159	C25207T	11	6.74847
160	C28367T	11	6.74847
161	C28958A	11	6.74847
162	C4234T	11	6.74847
163	G11727A	11	6.74847
164	G21941T	11	6.74847
165	G26529C	11	6.74847
166	G29706T	11	6.74847
167	G29734T	11	6.74847
168	G29736C	11	6.74847
169	G6536A	11	6.74847
170	T13339C	11	6.74847
171	T22032C	11	6.74847
172	T22917G	11	6.74847
173	T23005A	11	6.74847
174	A6183G	10	6.13497
175	C21639A	10	6.13497
176	C21711T	10	6.13497
177	C22916T	10	6.13497
178	C24990T	10	6.13497
179	C897A	10	6.13497
180	G8393A	10	6.13497
181	T15756A	10	6.13497
182	T22896A	10	6.13497
183	T22926C	10	6.13497
184	T22942A	10	6.13497
185	T3565C	10	6.13497
186	A22320G	9	5.52147
187	C11020T	9	5.52147
188	C26681T	9	5.52147
189	C26833T	9	5.52147
190	C9693T	9	5.52147
191	G14290A	9	5.52147
192	G22336T	9	5.52147
193	A16878T	8	4.90798
194	A27528G	8	4.90798
195	C11289A	8	4.90798
196	C18568T	8	4.90798
197	C2334T	8	4.90798
198	C26078T	8	4.90798
199	C2716T	8	4.90798
200	C6628T	8	4.90798
201	G13205T	8	4.90798
202	T29758C	8	4.90798
203	T8822C	8	4.90798
204	A27507C	7	4.29448
205	C19164T	7	4.29448
206	C21T	7	4.29448
207	C22480T	7	4.29448
208	C2902T	7	4.29448
209	C29625T	7	4.29448
210	G29759C	7	4.29448
211	T17124C	7	4.29448
212	T22930A	7	4.29448
213	T5152C	7	4.29448
214	C19032T	6	3.68098
215	C23202T	6	3.68098
216	C2445T	6	3.68098
217	C28603T	6	3.68098
218	C28754T	6	3.68098
219	C5031T	6	3.68098
220	G3328T	6	3.68098
221	T9316G	6	3.68098
222	A19283G	5	3.06748
223	A23949T	5	3.06748
224	A2699G	5	3.06748
225	A3600G	5	3.06748
226	A5275G	5	3.06748
227	C10615T	5	3.06748
228	C27893T	5	3.06748
229	C29774T	5	3.06748
230	C3622T	5	3.06748
231	G11083T	5	3.06748
232	G2235A	5	3.06748
233	G26951C	5	3.06748
234	G29781C	5	3.06748
235	T11422C	5	3.06748
236	T22565C	5	3.06748
237	T27995C	5	3.06748
238	T7106C	5	3.06748
239	A12030G	4	2.45399
240	A21137G	4	2.45399
241	A21194C	4	2.45399
242	A22003T	4	2.45399
243	A22107T	4	2.45399
244	A22115T	4	2.45399
245	A23013G	4	2.45399
246	A29086G	4	2.45399
247	A6351G	4	2.45399
248	A7930C	4	2.45399
249	A9419G	4	2.45399
250	C10189T	4	2.45399
251	C1471T	4	2.45399
252	C17678T	4	2.45399
253	C22624T	4	2.45399
254	C25355A	4	2.45399
255	C25810T	4	2.45399
256	C27303T	4	2.45399
257	C28550A	4	2.45399
258	C6627T	4	2.45399
259	C7471T	4	2.45399
260	C8208T	4	2.45399
261	C8991T	4	2.45399
262	C9223T	4	2.45399
263	G14622A	4	2.45399
264	G18951T	4	2.45399
265	G22332A	4	2.45399
266	G26458T	4	2.45399
267	G28079T	4	2.45399
268	G7294A	4	2.45399
269	T11290G	4	2.45399
270	T2068C	4	2.45399
271	T21988C	4	2.45399
272	T22020C	4	2.45399
273	T22054G	4	2.45399
274	T23042C	4	2.45399
275	T3333G	4	2.45399
276	T3733G	4	2.45399
277	T5182C	4	2.45399
278	T5406C	4	2.45399
279	A15831G	3	1.84049
280	A22161G	3	1.84049
281	A22994C	3	1.84049
282	A24385T	3	1.84049
283	A26086G	3	1.84049
284	A28370G	3	1.84049
285	A6770G	3	1.84049
286	C13536T	3	1.84049
287	C1609A	3	1.84049
288	C1758T	3	1.84049
289	C18252T	3	1.84049
290	C21811T	3	1.84049
291	C24210T	3	1.84049
292	C29095T	3	1.84049
293	C3874G	3	1.84049
294	C4582T	3	1.84049
295	C5654T	3	1.84049
296	C6786T	3	1.84049
297	C9042T	3	1.84049
298	G1729A	3	1.84049
299	G22051T	3	1.84049
300	G25785T	3	1.84049
301	G28077C	3	1.84049
302	G28300T	3	1.84049
303	G3875C	3	1.84049
304	G3896A	3	1.84049
305	G5810A	3	1.84049
306	T22669C	3	1.84049
307	T23323A	3	1.84049
308	T3873A	3	1.84049
309	T3897A	3	1.84049
310	T3898G	3	1.84049
311	T4708C	3	1.84049
312	A15911C	2	1.22699
313	A20481C	2	1.22699
314	A23267G	2	1.22699
315	A23531G	2	1.22699
316	A28353T	2	1.22699
317	A28792T	2	1.22699
318	A3381G	2	1.22699
319	A8374G	2	1.22699
320	C10456T	2	1.22699
321	C13115T	2	1.22699
322	C13548T	2	1.22699
323	C14688T	2	1.22699
324	C1609T	2	1.22699
325	C19536T	2	1.22699
326	C21178T	2	1.22699
327	C21998A	2	1.22699
328	C22120A	2	1.22699
329	C22388T	2	1.22699
330	C22530T	2	1.22699
331	C23123A	2	1.22699
332	C25509A	2	1.22699
333	C25517T	2	1.22699
334	C26882T	2	1.22699
335	C28651T	2	1.22699
336	C346T	2	1.22699
337	C4084T	2	1.22699
338	C44T	2	1.22699
339	C4815T	2	1.22699
340	C486T	2	1.22699
341	C5986T	2	1.22699
342	C6312T	2	1.22699
343	C9051T	2	1.22699
344	G18756T	2	1.22699
345	G1914A	2	1.22699
346	G23262A	2	1.22699
347	G24926T	2	1.22699
348	G25922T	2	1.22699
349	G26217T	2	1.22699
350	G27870T	2	1.22699
351	G28774T	2	1.22699
352	G29543C	2	1.22699
353	G3728T	2	1.22699
354	G4510T	2	1.22699
355	G488A	2	1.22699
356	G9267A	2	1.22699
357	G9652T	2	1.22699
358	T14817C	2	1.22699
359	T16224C	2	1.22699
360	T17209C	2	1.22699
361	T18351C	2	1.22699
362	T18402C	2	1.22699
363	T22085C	2	1.22699
364	T22333G	2	1.22699
365	T22334A	2	1.22699
366	T22928C	2	1.22699
367	T24499C	2	1.22699
368	T29728G	2	1.22699
369	T9232C	2	1.22699
370	A1024G	1	0.613497
371	A10353G	1	0.613497
372	A10984G	1	0.613497
373	A11749G	1	0.613497
374	A12075G	1	0.613497
375	A13303G	1	0.613497
376	A13444G	1	0.613497
377	A1475G	1	0.613497
378	A14960T	1	0.613497
379	A15165G	1	0.613497
380	A15489G	1	0.613497
381	A15779G	1	0.613497
382	A15847T	1	0.613497
383	A16474G	1	0.613497
384	A17039G	1	0.613497
385	A17612G	1	0.613497
386	A17712G	1	0.613497
387	A1876G	1	0.613497
388	A19182G	1	0.613497
389	A19228G	1	0.613497
390	A1972G	1	0.613497
391	A20298G	1	0.613497
392	A20630G	1	0.613497
393	A21996C	1	0.613497
394	A22106G	1	0.613497
395	A22169T	1	0.613497
396	A22474C	1	0.613497
397	A22524G	1	0.613497
398	A22600T	1	0.613497
399	A22893C	1	0.613497
400	A22893G	1	0.613497
401	A23980G	1	0.613497
402	A25247T	1	0.613497
403	A26864T	1	0.613497
404	A27599T	1	0.613497
405	A27620G	1	0.613497
406	A27868T	1	0.613497
407	A27914G	1	0.613497
408	A28145G	1	0.613497
409	A28365G	1	0.613497
410	A28707G	1	0.613497
411	A28877T	1	0.613497
412	A29475C	1	0.613497
413	A29542G	1	0.613497
414	A361G	1	0.613497
415	A3921T	1	0.613497
416	A439G	1	0.613497
417	A5176G	1	0.613497
418	A538G	1	0.613497
419	A5899G	1	0.613497
420	A6502G	1	0.613497
421	A69G	1	0.613497
422	A761G	1	0.613497
423	A8085T	1	0.613497
424	A8165G	1	0.613497
425	A9204G	1	0.613497
426	A929G	1	0.613497
427	C10138T	1	0.613497
428	C10377A	1	0.613497
429	C106T	1	0.613497
430	C10778T	1	0.613497
431	C1102T	1	0.613497
432	C11102T	1	0.613497
433	C11224T	1	0.613497
434	C11461T	1	0.613497
435	C11650T	1	0.613497
436	C11878T	1	0.613497
437	C11902T	1	0.613497
438	C12085T	1	0.613497
439	C12473T	1	0.613497
440	C12499T	1	0.613497
441	C12559T	1	0.613497
442	C12754T	1	0.613497
443	C12781T	1	0.613497
444	C12854T	1	0.613497
445	C1288T	1	0.613497
446	C12919T	1	0.613497
447	C12970T	1	0.613497
448	C13329T	1	0.613497
449	C1348T	1	0.613497
450	C13665T	1	0.613497
451	C1387T	1	0.613497
452	C14183T	1	0.613497
453	C1420T	1	0.613497
454	C1426T	1	0.613497
455	C14571T	1	0.613497
456	C14724T	1	0.613497
457	C14889T	1	0.613497
458	C15026T	1	0.613497
459	C15141T	1	0.613497
460	C15237T	1	0.613497
461	C15324T	1	0.613497
462	C15656T	1	0.613497
463	C15924T	1	0.613497
464	C15952T	1	0.613497
465	C1601T	1	0.613497
466	C16580T	1	0.613497
467	C16733T	1	0.613497
468	C16887T	1	0.613497
469	C17339T	1	0.613497
470	C17747T	1	0.613497
471	C18115A	1	0.613497
472	C18431T	1	0.613497
473	C18457T	1	0.613497
474	C18486T	1	0.613497
475	C18508T	1	0.613497
476	C18888T	1	0.613497
477	C18912A	1	0.613497
478	C1912T	1	0.613497
479	C1931A	1	0.613497
480	C19386T	1	0.613497
481	C1938G	1	0.613497
482	C19554T	1	0.613497
483	C19662T	1	0.613497
484	C19862T	1	0.613497
485	C19938T	1	0.613497
486	C19983T	1	0.613497
487	C20133T	1	0.613497
488	C203T	1	0.613497
489	C2061T	1	0.613497
490	C20719T	1	0.613497
491	C2143T	1	0.613497
492	C21575T	1	0.613497
493	C21658T	1	0.613497
494	C21742T	1	0.613497
495	C22227T	1	0.613497
496	C22295T	1	0.613497
497	C22326T	1	0.613497
498	C22419T	1	0.613497
499	C22498T	1	0.613497
500	C22916A	1	0.613497
501	C23058A	1	0.613497
502	C23243T	1	0.613497
503	C2338T	1	0.613497
504	C23595T	1	0.613497
505	C23634T	1	0.613497
506	C23638T	1	0.613497
507	C23887T	1	0.613497
508	C23997A	1	0.613497
509	C23997T	1	0.613497
510	C24023T	1	0.613497
511	C24064T	1	0.613497
512	C24382T	1	0.613497
513	C24766T	1	0.613497
514	C24904T	1	0.613497
515	C25275A	1	0.613497
516	C25317T	1	0.613497
517	C25521T	1	0.613497
518	C25572T	1	0.613497
519	C25578T	1	0.613497
520	C25703G	1	0.613497
521	C25728T	1	0.613497
522	C25782T	1	0.613497
523	C25931A	1	0.613497
524	C26029A	1	0.613497
525	C26110T	1	0.613497
526	C26151T	1	0.613497
527	C26585T	1	0.613497
528	C2676T	1	0.613497
529	C26846T	1	0.613497
530	C26885T	1	0.613497
531	C27143T	1	0.613497
532	C27476T	1	0.613497
533	C27513T	1	0.613497
534	C27752T	1	0.613497
535	C27874T	1	0.613497
536	C27889T	1	0.613497
537	C2788T	1	0.613497
538	C27911T	1	0.613497
539	C27945T	1	0.613497
540	C27998T	1	0.613497
541	C28054T	1	0.613497
542	C28087T	1	0.613497
543	C28102T	1	0.613497
544	C28253T	1	0.613497
545	C28312T	1	0.613497
546	C28394A	1	0.613497
547	C28432T	1	0.613497
548	C28471T	1	0.613497
549	C28507T	1	0.613497
550	C28639A	1	0.613497
551	C28660T	1	0.613497
552	C28708T	1	0.613497
553	C28846T	1	0.613497
554	C28849T	1	0.613497
555	C2933T	1	0.613497
556	C29370T	1	0.613497
557	C29386A	1	0.613497
558	C29409T	1	0.613497
559	C29545A	1	0.613497
560	C29546A	1	0.613497
561	C29546T	1	0.613497
562	C29640T	1	0.613497
563	C29762T	1	0.613497
564	C29769T	1	0.613497
565	C3042A	1	0.613497
566	C3096T	1	0.613497
567	C3587T	1	0.613497
568	C3634T	1	0.613497
569	C3832A	1	0.613497
570	C3884T	1	0.613497
571	C4021T	1	0.613497
572	C4252T	1	0.613497
573	C4560T	1	0.613497
574	C4586T	1	0.613497
575	C4794T	1	0.613497
576	C4918T	1	0.613497
577	C503T	1	0.613497
578	C5170T	1	0.613497
579	C5171T	1	0.613497
580	C5221T	1	0.613497
581	C5241T	1	0.613497
582	C5365T	1	0.613497
583	C5512T	1	0.613497
584	C556T	1	0.613497
585	C6027T	1	0.613497
586	C6255T	1	0.613497
587	C643T	1	0.613497
588	C6541T	1	0.613497
589	C6543A	1	0.613497
590	C6548T	1	0.613497
591	C6606T	1	0.613497
592	C7231T	1	0.613497
593	C7299T	1	0.613497
594	C7504T	1	0.613497
595	C774T	1	0.613497
596	C7834T	1	0.613497
597	C8092T	1	0.613497
598	C8251T	1	0.613497
599	C8320A	1	0.613497
600	C8683T	1	0.613497
601	C8809T	1	0.613497
602	C8860T	1	0.613497
603	C9039T	1	0.613497
604	C9133T	1	0.613497
605	C9286T	1	0.613497
606	C9443A	1	0.613497
607	C9857T	1	0.613497
608	C9893T	1	0.613497
609	C9994T	1	0.613497
610	G10835A	1	0.613497
611	G1157A	1	0.613497
612	G11743A	1	0.613497
613	G11966T	1	0.613497
614	G12079A	1	0.613497
615	G12160A	1	0.613497
616	G12797A	1	0.613497
617	G13627A	1	0.613497
618	G13948T	1	0.613497
619	G14118A	1	0.613497
620	G15544T	1	0.613497
621	G1589T	1	0.613497
622	G15982A	1	0.613497
623	G16014T	1	0.613497
624	G16377T	1	0.613497
625	G16396A	1	0.613497
626	G16935A	1	0.613497
627	G17562T	1	0.613497
628	G19648T	1	0.613497
629	G19962A	1	0.613497
630	G20060T	1	0.613497
631	G21255A	1	0.613497
632	G21468A	1	0.613497
633	G21604C	1	0.613497
634	G21718T	1	0.613497
635	G21796T	1	0.613497
636	G21850T	1	0.613497
637	G22113T	1	0.613497
638	G22203T	1	0.613497
639	G22592A	1	0.613497
640	G22785T	1	0.613497
641	G22927T	1	0.613497
642	G22988A	1	0.613497
643	G23007T	1	0.613497
644	G23009A	1	0.613497
645	G23309C	1	0.613497
646	G23311C	1	0.613497
647	G23417C	1	0.613497
648	G23441T	1	0.613497
649	G24751A	1	0.613497
650	G24893C	1	0.613497
651	G25244T	1	0.613497
652	G25429C	1	0.613497
653	G25445A	1	0.613497
654	G25471A	1	0.613497
655	G25599T	1	0.613497
656	G25660T	1	0.613497
657	G26293A	1	0.613497
658	G26416A	1	0.613497
659	G26529A	1	0.613497
660	G27281T	1	0.613497
661	G2731A	1	0.613497
662	G27463T	1	0.613497
663	G27621A	1	0.613497
664	G27621C	1	0.613497
665	G27754T	1	0.613497
666	G28681T	1	0.613497
667	G28851C	1	0.613497
668	G28878C	1	0.613497
669	G29140T	1	0.613497
670	G29229A	1	0.613497
671	G29392C	1	0.613497
672	G29402T	1	0.613497
673	G29477C	1	0.613497
674	G29508A	1	0.613497
675	G29543T	1	0.613497
676	G29717A	1	0.613497
677	G29759A	1	0.613497
678	G29778A	1	0.613497
679	G29779T	1	0.613497
680	G3068T	1	0.613497
681	G3467A	1	0.613497
682	G3496A	1	0.613497
683	G3638T	1	0.613497
684	G3729T	1	0.613497
685	G3824A	1	0.613497
686	G3875A	1	0.613497
687	G3994T	1	0.613497
688	G4354A	1	0.613497
689	G448T	1	0.613497
690	G4881T	1	0.613497
691	G4904T	1	0.613497
692	G5230C	1	0.613497
693	G530A	1	0.613497
694	G5539T	1	0.613497
695	G6446T	1	0.613497
696	G6476A	1	0.613497
697	G680A	1	0.613497
698	G8027C	1	0.613497
699	G805A	1	0.613497
700	G9890A	1	0.613497
701	T11522G	1	0.613497
702	T11845C	1	0.613497
703	T11974C	1	0.613497
704	T11977C	1	0.613497
705	T12139C	1	0.613497
706	T12236C	1	0.613497
707	T12388C	1	0.613497
708	T12865C	1	0.613497
709	T13078C	1	0.613497
710	T13081C	1	0.613497
711	T14034C	1	0.613497
712	T14217C	1	0.613497
713	T14257C	1	0.613497
714	T14385G	1	0.613497
715	T14505C	1	0.613497
716	T14883C	1	0.613497
717	T15741C	1	0.613497
718	T16461C	1	0.613497
719	T16545C	1	0.613497
720	T16857C	1	0.613497
721	T1694C	1	0.613497
722	T17407C	1	0.613497
723	T17529C	1	0.613497
724	T17568C	1	0.613497
725	T17688C	1	0.613497
726	T17863C	1	0.613497
727	T18096C	1	0.613497
728	T18132C	1	0.613497
729	T1834A	1	0.613497
730	T18819C	1	0.613497
731	T19248C	1	0.613497
732	T2128C	1	0.613497
733	T221C	1	0.613497
734	T22246C	1	0.613497
735	T2228C	1	0.613497
736	T22402C	1	0.613497
737	T22913C	1	0.613497
738	T23018G	1	0.613497
739	T23374C	1	0.613497
740	T23878C	1	0.613497
741	T24142G	1	0.613497
742	T24242C	1	0.613497
743	T24286C	1	0.613497
744	T24760C	1	0.613497
745	T24979C	1	0.613497
746	T24982A	1	0.613497
747	T25159C	1	0.613497
748	T25301A	1	0.613497
749	T25686C	1	0.613497
750	T25929A	1	0.613497
751	T25930A	1	0.613497
752	T26756C	1	0.613497
753	T27210C	1	0.613497
754	T27404C	1	0.613497
755	T2752C	1	0.613497
756	T27622G	1	0.613497
757	T27623C	1	0.613497
758	T2794C	1	0.613497
759	T28009C	1	0.613497
760	T28063A	1	0.613497
761	T28105C	1	0.613497
762	T28151G	1	0.613497
763	T28245G	1	0.613497
764	T28382C	1	0.613497
765	T28582C	1	0.613497
766	T28867C	1	0.613497
767	T28921A	1	0.613497
768	T29021C	1	0.613497
769	T29233C	1	0.613497
770	T2954C	1	0.613497
771	T29681C	1	0.613497
772	T29820C	1	0.613497
773	T3106C	1	0.613497
774	T3160C	1	0.613497
775	T4579A	1	0.613497
776	T5619C	1	0.613497
777	T5820C	1	0.613497
778	T6305C	1	0.613497
779	T631C	1	0.613497
780	T6409C	1	0.613497
781	T6640C	1	0.613497
782	T682C	1	0.613497
783	T7582C	1	0.613497
784	T8627C	1	0.613497
785	T8870C	1	0.613497
786	T9262C	1	0.613497
787	T9415C	1	0.613497
788	T950C	1	0.613497
789	T9916C	1	0.613497
790	T9991C	1	0.613497
